# Supplementary material for: Alpha-Lipoic Acid Inhibits Spontaneous Diabetes and Autoimmune Recurrence in Non-Obese Diabetic Mice by Enhancing Differentiation of Regulatory T Cells and Showed Potential for Use in Cell Therapies for the Treatment of Type 1 Diabetes
Source: Int J Mol Sci. 2022 Jan 21;23(3):1169. doi: 10.3390/ijms23031169 (PMC8835933; doi:10.3390/ijms23031169)
Supplement: Supplementary file 1 [file ijms-23-01169-s001.zip]

Archive with 1 entries (1 files):
- ijms-1514675-Supplementary material.pdf
